# Supplementary material for: Study on the Nocardia seriolae Antagonistic Bacterium in the Gut Microbiota of Micropterus salmoides
Source: Biology (Basel). 2025 Aug 26;14(9):1128. doi: 10.3390/biology14091128 (PMC12467488; doi:10.3390/biology14091128)
Supplement: Supplementary file 1 [file biology-14-01128-s001.zip]

Archive with 3 entries (3 files):
- Original Images for Gels.pdf
- Supplementary Figure.pdf
- Supplementary Table S1.xls
