# Supplementary material for: Study on the Nocardia seriolae Antagonistic Bacterium in the Gut Microbiota of Micropterus salmoides
Source: Biology (Basel). 2025 Aug 26;14(9):1128. doi: 10.3390/biology14091128 (PMC12467488; doi:10.3390/biology14091128)
Supplement: Supplementary file 1 [file biology-14-01128-s001.zip › Supplementary Table S1.xls]

## Sheet: Data and quality control proces
Sample	RawReads	RawBases	CleanReads	CleanBases	CleanRatio	Q20	Q30	GC
NK-1	262784	59132545	262458	59049103	0.9988	0.9843	0.9495	0.5645
NK-2	356118	80132827	355736	80043789	0.9989	0.9857	0.9524	0.5612
NK-3	300308	67575053	299918	67484611	0.9987	0.9847	0.9505	0.5505
NK-4	304030	68413229	303604	68314212	0.9986	0.9823	0.9439	0.5407
NK-5	274122	61682844	273774	61573213	0.9987	0.9852	0.9513	0.5545
NK-6	291184	65521795	290882	65359940	0.999	0.9866	0.9553	0.5685
NK-7	271442	61079290	271066	60992709	0.9986	0.985	0.9507	0.563
NK-8	267426	60177306	267046	60087976	0.9986	0.9839	0.9479	0.5428
NK-9	272426	61301288	272092	61221671	0.9988	0.9864	0.9552	0.5669
NK-10	290038	65264813	289644	65173520	0.9986	0.9838	0.9471	0.534
NK-N-1	253638	57075354	253326	56977562	0.9988	0.9835	0.948	0.5678
NK-N-2	267710	60239497	267424	60144881	0.9989	0.9864	0.9556	0.568
NK-N-3	234830	52840862	234492	52761900	0.9986	0.9809	0.9395	0.5122
NK-N-4	264590	59538082	264250	59456193	0.9987	0.9824	0.9451	0.5593
NK-N-5	271558	61105314	271140	60996024	0.9985	0.9833	0.9459	0.5325
NK-N-6	237508	53443317	237196	53357522	0.9987	0.9841	0.948	0.5552
NK-N-7	290166	65292167	289776	65200899	0.9987	0.9831	0.9447	0.5134
NK-N-8	216216	48661870	215714	46984483	0.9977	0.9831	0.9473	0.5522
NK-N-9	286180	64397329	285826	64306306	0.9988	0.9827	0.9433	0.5189
NK-N-10	251432	56579167	251084	56379535	0.9986	0.9786	0.9335	0.5035
CON-1	268464	60413129	268026	60272115	0.9984	0.9813	0.9401	0.5076
CON-2	249064	56043726	248738	55967578	0.9987	0.9838	0.9465	0.5011
CON-3	250026	56284795	249718	55853573	0.9988	0.9786	0.9338	0.5237
CON-4	273182	61472700	272796	61379861	0.9986	0.9812	0.9393	0.4906
CON-5	250160	56291876	249868	56196632	0.9988	0.9823	0.9421	0.4967
CON-6	258146	58088025	257912	58026938	0.9991	0.9829	0.9433	0.4948
CON-7	280544	63131706	280216	63010497	0.9988	0.9838	0.9464	0.5127
CON-8	270380	60845475	270020	60664258	0.9987	0.9844	0.9485	0.5249
CON-9	249834	56236619	249580	55871971	0.999	0.9826	0.9428	0.4992
CON-10	267500	60212001	267198	59827212	0.9989	0.9829	0.944	0.5066
NK-S-1	238546	53691470	237778	53374685	0.9968	0.9816	0.9428	0.5578
NK-S-2	188146	42352648	187492	41764988	0.9965	0.9821	0.9433	0.5461
NK-S-3	207950	46797891	207320	46644687	0.997	0.9826	0.945	0.5584
NK-S-4	206050	46372800	205440	46088878	0.997	0.982	0.9445	0.5627
NK-S-5	203464	45809423	202856	44900011	0.997	0.9807	0.9413	0.5516
NK-S-6	216676	48757413	216398	48685936	0.9987	0.9836	0.9453	0.4885
NK-S-7	176910	39860886	176552	38743479	0.998	0.98	0.9403	0.5502
NK-S-8	177400	39936670	177078	39587819	0.9982	0.9833	0.9466	0.5561
NK-S-9	164468	37049513	163930	36236470	0.9967	0.9799	0.9395	0.5473
NK-S-10	154834	34876528	154424	33401799	0.9974	0.9791	0.9398	0.5548
CON-S-1	381198	85777408	379882	85477228	0.9965	0.9676	0.9076	0.4925
CON-S-2	385694	86790522	384470	86510661	0.9968	0.9685	0.9095	0.5109
CON-S-3	354434	79756681	353372	79512433	0.997	0.9685	0.9098	0.4983
CON-S-4	382102	85982396	380770	85677672	0.9965	0.9676	0.9081	0.4965
CON-S-5	342842	77146933	341802	76908831	0.997	0.9704	0.9137	0.513
CON-S-6	381066	85748947	379874	85476413	0.9969	0.9689	0.9105	0.4987
CON-S-7	300396	67595942	299474	67383639	0.9969	0.9647	0.9009	0.4983
CON-S-8	294678	66309987	293670	66079853	0.9966	0.9693	0.9117	0.5182
CON-S-9	308844	69497905	307774	69250418	0.9965	0.9692	0.9116	0.5033
CON-S-10	331688	74637680	330638	74396868	0.9968	0.9699	0.9122	0.4881
Note：Data and quality control proces
